# Supplementary material for: Mapping QTLs for Reproductive Stage Salinity Tolerance in Rice Using a Cross between Hasawi and BRRI dhan28
Source: Int J Mol Sci. 2022 Sep 27;23(19):11376. doi: 10.3390/ijms231911376 (PMC9569796; doi:10.3390/ijms231911376)
Supplement: Supplementary file 1 [file ijms-23-11376-s001.zip]

Archive with 1 entries (1 files):
- ijms-1920866-supplementary.pdf
